# Supplementary material for: Reconstruction of Glutathione Metabolism in the Neuronal Model of Rotenone-Induced Neurodegeneration Using Mass Isotopologue Analysis with Hydrophilic Interaction Liquid Chromatography-Zeno High-Resolution Multiple Reaction Monitoring
Source: Anal Chem. 2023 Feb 3;95(6):3255–66. doi: 10.1021/acs.analchem.2c04231 (PMC9933045; doi:10.1021/acs.analchem.2c04231)
Supplement: Supplementary file 2 — ac2c04231_si_002.xlsx [file ac2c04231_si_002.xlsx]

## Sheet: Table of Contents
Table of Contents
Table S1: Target metabolite list prepared in individual stock solution
Table S2: Q1 mass isolation window setting design for different SWATH MS acquisition methods
Table S3: Inclusion precursors covered in the 13C labeling MRMHR acquisition method
Table S4: Inclusion precursors covered in the 15N labeling MRMHR acquisition method
Table S5: Analysis of calibration curves by linear regression for targeted polar metabolites
Table S6. Reproducibility evaluation of 13C mass isotopologue distribution for one sample set with no dilution (n = 3), twofold dilution (n = 3), and threefold dilution (n = 3) measured by HILIC-Zeno MRMHR method
Table S7. Determination of isotopomers distribution of 13C2-gluatamte according to the labeling pattern of specific fragments in MS2 spectrum
Table S8. Determination of isotopomers distribution of 13C2-glutathione according to the labeling pattern of specific fragments in MS2 spectrum

## Sheet: Table S1
Table S1: Target metabolite list prepared in individual stock solution
CHEBI ID	Metabolite Name	Abbreviation	Compound Formula	Monoisotopic Mass/Da	Solvent	Retention time/min
16015	L-Glutamic acid	GLU	C5H9NO4	147.053	50%MeOH (0.5M NaOH)	4.8
16865	gamma-Aminobutyric acid	GABA	C4H9NO2	103.063	50%MeOH	5.7
15428	Glycine	GLY	C2H5NO2	75.032	50%MeOH (0.5M NaOH)	5.1
17561	Cysteine	CYS	C3H7NO2S	121.02	50%MeOH	4.1
17115	Serine	SER	C3H7NO3	105.043	50%MeOH	5.4
16856	Glutathione	GSH	C10H17N3O6S	307.084	50%MeOH	4.6
17858	Oxidized glutathione	GSSG	C20H32N6O12S2	612.152	50%MeOH	7.1
17053	L-Aspartic acid	ASP	C4H7NO4	133.037	50%MeOH (0.5M NaOH)	4.8
29052	Glyceraldehyde 3-Phosphate	G3P	C3H7O6P	169.998	50%MeOH	5.2
16675	Quinolinic acid	QULN	C7H5NO4	167.022	50%MeOH (0.1M NaOH)	4.6
18304	Nicotinic acid adenine dinucleotide	DNAD	C21H27N6O15P2	665.101	50%MeOH	5.2
15846	Nicotinamide adenine dinucleotide	NAD	C21H27N7O14P2	663.109	50%MeOH	5.1
15940	Nicotinic acid	NAC	C6H5NO2	123.032	50%MeOH	2.5
17154	Niacinamide	NCAM	C6H6N2O	122.048	50%MeOH	0.9
16828	L-Tryptophan	TRP	C11H12N2O2	204.09	50%MeOH	3.2
16946	L-Kynurenine	KYNR	C10H12N2O3	208.085	50%MeOH	3
52742	D-Ribose 5-phosphate	R5P	C5H11O8P	230.019	50%MeOH	5.1
16695	Uridine 5'-monophosphate	UMP	C9H13N2O9P	324.036	50%MeOH	4.3
17659	Uridine 5'-diphosphate	UDP	C9H14N2O12P2	404.002	50%MeOH	5.8
15713	Uridine triphosphate	UTP	C9H15N2O15P3	483.969	50%MeOH	7.2
16704	Uridine	URI	C9H12N2O6	244.07	50%MeOH	2
18050	L-Glutamine	GLN	C5H10N2O3	146.069	50%MeOH	5
17202	Inosine monophosphate	IMP	C10H13N4O8P	348.047	50%MeOH (0.5M NaOH)	4.7
17596	Inosine	INS	C10H12N4O5	268.081	50%MeOH	2.9
16027	Adenosine monophosphate	AMP	C10H14N5O7P	347.063	50%MeOH	4.2
16761	Adenosine diphosphate	ADP	C10H15N5O10P2	427.029	50%MeOH	5.8
15422	Adenosine triphosphate	ATP	C10H16N5O13P3	506.996	50%MeOH	7
16335	Adenosine	ADN	C10H13N5O4	267.097	50%MeOH (12M 37% HCL)	1.7
17345	Guanosine monophosphate	GMP	C10H14N5O8P	363.058	50%MeOH	5.3
17552	Guanosine diphosphate	GDP	C10H15N5O11P2	443.024	50%MeOH	7.2
15996	Guanosine triphosphate	GTP	C10H16N5O14P3	522.991	50%MeOH	8.3
16750	Guanosine	GSN	C10H13N5O5	283.092	50%MeOH (12M 37% HCL)	3.3
30915	Oxoglutaric acid	AKG	C5H6O5	146.022	50%MeOH	3.9
30769	Citric acid	CIT	C6H8O7	192.027	50%MeOH	6.7
15741	Succinic acid	SUCC	C4H6O4	118.027	50%MeOH	3.1
18012	Fumaric acid	FUM	C4H4O4	116.011	50%MeOH	4.3
30797	L-Malic acid	MAL	C4H6O5	134.022	MiliQ water	4.2
32816	Pyruvic acid	PYR	C3H4O3	88.016	50%MeOH	1.8
44897	Phosphoenolpyruvic acid	PEP	C3H5O6P	167.982	50%MeOH	5.5
422	L-Lactic acid	LAC	C3H6O3	90.0317	50%MeOH	2.9

## Sheet: Table S2
Table S2: Q1 mass isolation window setting design for different SWATH MS acquisition methods
		SWATH_Win1		SWATH_Win2		SWATH_Win3		SWATH_Win4
CycleID	Type	m/z begin	m/z end	m/z begin	m/z end	m/z begin	m/z end	m/z begin	m/z end
0	SCAN	50	700	50	700	50	700	50	700
1	SWATH	60	100	60	100	60	100	60	100
2	SWATH	99	140	99	149	97	149	95	149
3	SWATH	139	180	148	180	146	180	144	180
4	SWATH	179	220	179	233	177	233	175	233
5	SWATH	219	260	232	260	230	260	228	260
6	SWATH	259	300	259	312	257	312	255	312
7	SWATH	299	340	311	340	309	340	307	340
8	SWATH	339	380	339	380	337	380	335	380
9	SWATH	379	420	379	420	377	420	375	420
10	SWATH	419	460	419	460	417	460	415	460
11	SWATH	459	500	459	511	457	511	455	511
12	SWATH	499	540	510	540	508	540	506	540
13	SWATH	539	580	539	580	537	580	535	580
14	SWATH	579	620	579	620	577	620	575	620
15	SWATH	619	660	619	672	617	672	615	672
16	SWATH	659	690	671	690	669	690	667	690

## Sheet: Table S3
Table S3: Inclusion precursors covered in the 13C labeling MRMHR acquisition method
Compound ID	Group Name	Precursor Ion (Da)	TOF Start Mass (Da)	TOF Stop Mass (Da)	Accumulation Time (sec)	DP (V)	CE (V)	CE Spread (V)	Retention Time(min)	Retention time tolerance(+/-sec)	Fragmentation mode	Time Bins to Sum	Channel1	Channel2	Channel3	Channel4
Glutamate	Carbon	146.046	40	160	0.03	-80	-30	20	4.75	20	CID	4	True	True	True	True
Glutamate_C1	Carbon	147.049	40	160	0.03	-80	-30	20	4.75	20	CID	4	True	True	True	True
Glutamate_C2	Carbon	148.053	40	160	0.03	-80	-30	20	4.75	20	CID	4	True	True	True	True
Glutamate_C3	Carbon	149.056	40	160	0.03	-80	-30	20	4.75	20	CID	4	True	True	True	True
Glutamate_C4	Carbon	150.059	40	160	0.03	-80	-30	20	4.75	20	CID	4	True	True	True	True
Glutamate_C5	Carbon	151.063	40	160	0.03	-80	-30	20	4.75	20	CID	4	True	True	True	True
GABA	Carbon	102.056	40	110	0.06	-80	-30	20	5.7	20	CID	4	True	True	True	True
GABA_C1	Carbon	103.059	40	110	0.06	-80	-30	20	5.7	20	CID	4	True	True	True	True
GABA_C2	Carbon	104.063	40	110	0.06	-80	-30	20	5.7	20	CID	4	True	True	True	True
GABA_C3	Carbon	105.066	40	110	0.06	-80	-30	20	5.7	20	CID	4	True	True	True	True
GABA_C4	Carbon	106.07	40	110	0.06	-80	-30	20	5.7	20	CID	4	True	True	True	True
Glycine	Carbon	74.0247	40	80	0.06	-80	-30	20	5.11	20	CID	4	True	True	True	True
Glycine_C1	Carbon	75.0281	40	80	0.06	-80	-30	20	5.11	20	CID	4	True	True	True	True
Glycine_C2	Carbon	76.0315	40	80	0.06	-80	-30	20	5.11	20	CID	4	True	True	True	True
Cysteine	Carbon	120.012	40	125	0.06	-80	-30	20	4.06	20	CID	4	True	True	True	True
Cysteine_C1	Carbon	121.016	40	125	0.06	-80	-30	20	4.06	20	CID	4	True	True	True	True
Cysteine_C2	Carbon	122.019	40	125	0.06	-80	-30	20	4.06	20	CID	4	True	True	True	True
Cysteine_C3	Carbon	123.022	40	125	0.06	-80	-30	20	4.06	20	CID	4	True	True	True	True
Serine	Carbon	104.035	40	110	0.06	-80	-30	20	5.39	20	CID	4	True	True	True	True
Serine_C1	Carbon	105.039	40	110	0.06	-80	-30	20	5.39	20	CID	4	True	True	True	True
Serine_C2	Carbon	106.042	40	110	0.06	-80	-30	20	5.39	20	CID	4	True	True	True	True
Serine_C3	Carbon	107.046	40	110	0.06	-80	-30	20	5.39	20	CID	4	True	True	True	True
GSH	Carbon	306.077	50	320	0.03	-80	-30	20	4.56	20	CID	4	True	True	True	True
GSH_C1	Carbon	307.08	50	320	0.03	-80	-30	20	4.56	20	CID	4	True	True	True	True
GSH_C2	Carbon	308.083	50	320	0.03	-80	-30	20	4.56	20	CID	4	True	True	True	True
GSH_C3	Carbon	309.087	50	320	0.03	-80	-30	20	4.56	20	CID	4	True	True	True	True
GSH_C4	Carbon	310.09	50	320	0.03	-80	-30	20	4.56	20	CID	4	True	True	True	True
GSH_C5	Carbon	311.094	50	320	0.03	-80	-30	20	4.56	20	CID	4	True	True	True	True
GSH_C6	Carbon	312.097	50	320	0.03	-80	-30	20	4.56	20	CID	4	True	True	True	True
GSH_C7	Carbon	313.1	50	320	0.03	-80	-30	20	4.56	20	CID	4	True	True	True	True
GSH_C8	Carbon	314.104	50	320	0.03	-80	-30	20	4.56	20	CID	4	True	True	True	True
GSH_C9	Carbon	315.107	50	320	0.03	-80	-30	20	4.56	20	CID	4	True	True	True	True
GSH_C10	Carbon	316.111	50	320	0.03	-80	-30	20	4.56	20	CID	4	True	True	True	True
Aspartate	Carbon	132.03	50	140	0.03	-80	-30	20	4.76	25	CID	4	True	True	True	True
Aspartate_C1	Carbon	133.034	50	140	0.03	-80	-30	20	4.76	25	CID	4	True	True	True	True
Aspartate_C2	Carbon	134.037	50	140	0.03	-80	-30	20	4.76	25	CID	4	True	True	True	True
Aspartate_C3	Carbon	135.04	50	140	0.03	-80	-30	20	4.76	25	CID	4	True	True	True	True
Aspartate_C4	Carbon	136.044	50	140	0.03	-80	-30	20	4.76	25	CID	4	True	True	True	True
Glyceraldehyde-3-P	Carbon	168.991	50	175	0.03	-80	-30	20	5.15	30	CID	4	True	True	True	True
Glyceraldehyde-3-P_C1	Carbon	169.994	50	175	0.03	-80	-30	20	5.15	30	CID	4	True	True	True	True
Glyceraldehyde-3-P_C2	Carbon	170.998	50	175	0.03	-80	-30	20	5.15	30	CID	4	True	True	True	True
Glyceraldehyde-3-P_C3	Carbon	172.001	50	175	0.03	-80	-30	20	5.15	30	CID	4	True	True	True	True
NAD	Carbon	662.102	80	700	0.03	-80	-30	20	5.1	30	CID	4	True	True	True	True
NAD_C1	Carbon	663.105	80	700	0.03	-80	-30	20	5.1	30	CID	4	True	True	True	True
NAD_C2	Carbon	664.109	80	700	0.03	-80	-30	20	5.1	30	CID	4	True	True	True	True
NAD_C3	Carbon	665.112	80	700	0.03	-80	-30	20	5.1	30	CID	4	True	True	True	True
NAD_C4	Carbon	666.115	80	700	0.03	-80	-30	20	5.1	30	CID	4	True	True	True	True
NAD_C5	Carbon	667.119	80	700	0.03	-80	-30	20	5.1	30	CID	4	True	True	True	True
NAD_C6	Carbon	668.122	80	700	0.03	-80	-30	20	5.1	30	CID	4	True	True	True	True
NAD_C7	Carbon	669.126	80	700	0.03	-80	-30	20	5.1	30	CID	4	True	True	True	True
NAD_C8	Carbon	670.129	80	700	0.03	-80	-30	20	5.1	30	CID	4	True	True	True	True
NAD_C9	Carbon	671.132	80	700	0.03	-80	-30	20	5.1	30	CID	4	True	True	True	True
NAD_C10	Carbon	672.136	80	700	0.03	-80	-30	20	5.1	30	CID	4	True	True	True	True
NAD_C11	Carbon	673.139	80	700	0.03	-80	-30	20	5.1	30	CID	4	True	True	True	True
NAD_C12	Carbon	674.143	80	700	0.03	-80	-30	20	5.1	30	CID	4	True	True	True	True
NAD_C13	Carbon	675.146	80	700	0.03	-80	-30	20	5.1	30	CID	4	True	True	True	True
NAD_C14	Carbon	676.149	80	700	0.03	-80	-30	20	5.1	30	CID	4	True	True	True	True
NAD_C15	Carbon	677.153	80	700	0.03	-80	-30	20	5.1	30	CID	4	True	True	True	True
NAD_C16	Carbon	678.156	80	700	0.03	-80	-30	20	5.1	30	CID	4	True	True	True	True
NAD_C17	Carbon	679.16	80	700	0.03	-80	-30	20	5.1	30	CID	4	True	True	True	True
NAD_C18	Carbon	680.163	80	700	0.03	-80	-30	20	5.1	30	CID	4	True	True	True	True
NAD_C19	Carbon	681.166	80	700	0.03	-80	-30	20	5.1	30	CID	4	True	True	True	True
NAD_C20	Carbon	682.17	80	700	0.03	-80	-30	20	5.1	30	CID	4	True	True	True	True
NAD_C21	Carbon	683.173	80	700	0.03	-80	-30	20	5.1	30	CID	4	True	True	True	True
Ribose-5P	Carbon	229.012	50	240	0.03	-80	-30	20	5.02	30	CID	4	True	True	True	True
Ribose-5P_C1	Carbon	230.015	50	240	0.03	-80	-30	20	5.02	30	CID	4	True	True	True	True
Ribose-5P_C2	Carbon	231.019	50	240	0.03	-80	-30	20	5.02	30	CID	4	True	True	True	True
Ribose-5P_C3	Carbon	232.022	50	240	0.03	-80	-30	20	5.02	30	CID	4	True	True	True	True
Ribose-5P_C4	Carbon	233.025	50	240	0.03	-80	-30	20	5.02	30	CID	4	True	True	True	True
Ribose-5P_C5	Carbon	234.029	50	240	0.03	-80	-30	20	5.02	30	CID	4	True	True	True	True
UTP	Carbon	482.961	70	500	0.1	-80	-30	20	7.2	40	CID	4	True	True	True	True
UTP_C1	Carbon	483.965	70	500	0.1	-80	-30	20	7.2	40	CID	4	True	True	True	True
UTP_C2	Carbon	484.968	70	500	0.1	-80	-30	20	7.2	40	CID	4	True	True	True	True
UTP_C3	Carbon	485.971	70	500	0.1	-80	-30	20	7.2	40	CID	4	True	True	True	True
UTP_C4	Carbon	486.975	70	500	0.1	-80	-30	20	7.2	40	CID	4	True	True	True	True
UTP_C5	Carbon	487.978	70	500	0.1	-80	-30	20	7.2	40	CID	4	True	True	True	True
UTP_C6	Carbon	488.982	70	500	0.1	-80	-30	20	7.2	40	CID	4	True	True	True	True
UTP_C7	Carbon	489.985	70	500	0.1	-80	-30	20	7.2	40	CID	4	True	True	True	True
UTP_C8	Carbon	490.988	70	500	0.1	-80	-30	20	7.2	40	CID	4	True	True	True	True
UTP_C9	Carbon	491.992	70	500	0.1	-80	-30	20	7.2	40	CID	4	True	True	True	True
Uridine	Carbon	243.062	50	260	0.1	-80	-30	20	2.02	20	CID	4	True	True	True	True
Uridine_C1	Carbon	244.066	50	260	0.1	-80	-30	20	2.02	20	CID	4	True	True	True	True
Uridine_C2	Carbon	245.069	50	260	0.1	-80	-30	20	2.02	20	CID	4	True	True	True	True
Uridine_C3	Carbon	246.072	50	260	0.1	-80	-30	20	2.02	20	CID	4	True	True	True	True
Uridine_C4	Carbon	247.076	50	260	0.1	-80	-30	20	2.02	20	CID	4	True	True	True	True
Uridine_C5	Carbon	248.079	50	260	0.1	-80	-30	20	2.02	20	CID	4	True	True	True	True
Uridine_C6	Carbon	249.083	50	260	0.1	-80	-30	20	2.02	20	CID	4	True	True	True	True
Uridine_C7	Carbon	250.086	50	260	0.1	-80	-30	20	2.02	20	CID	4	True	True	True	True
Uridine_C8	Carbon	251.089	50	260	0.1	-80	-30	20	2.02	20	CID	4	True	True	True	True
Uridine_C9	Carbon	252.093	50	260	0.1	-80	-30	20	2.02	20	CID	4	True	True	True	True
IMP	Carbon	347.04	70	370	0.03	-80	-30	20	4.65	30	CID	4	True	True	True	True
IMP_C1	Carbon	348.043	70	370	0.03	-80	-30	20	4.65	30	CID	4	True	True	True	True
IMP_C2	Carbon	349.047	70	370	0.03	-80	-30	20	4.65	30	CID	4	True	True	True	True
IMP_C3	Carbon	350.05	70	370	0.03	-80	-30	20	4.65	30	CID	4	True	True	True	True
IMP_C4	Carbon	351.053	70	370	0.03	-80	-30	20	4.65	30	CID	4	True	True	True	True
IMP_C5	Carbon	352.057	70	370	0.03	-80	-30	20	4.65	30	CID	4	True	True	True	True
IMP_C6	Carbon	353.06	70	370	0.03	-80	-30	20	4.65	30	CID	4	True	True	True	True
IMP_C7	Carbon	354.064	70	370	0.03	-80	-30	20	4.65	30	CID	4	True	True	True	True
IMP_C8	Carbon	355.067	70	370	0.03	-80	-30	20	4.65	30	CID	4	True	True	True	True
IMP_C9	Carbon	356.07	70	370	0.03	-80	-30	20	4.65	30	CID	4	True	True	True	True
IMP_C10	Carbon	357.074	70	370	0.03	-80	-30	20	4.65	30	CID	4	True	True	True	True
Inosine	Carbon	267.073	50	280	0.06	-80	-30	20	2.87	20	CID	4	True	True	True	True
Inosine_C1	Carbon	268.077	50	280	0.06	-80	-30	20	2.87	20	CID	4	True	True	True	True
Inosine_C2	Carbon	269.08	50	280	0.06	-80	-30	20	2.87	20	CID	4	True	True	True	True
Inosine_C3	Carbon	270.084	50	280	0.06	-80	-30	20	2.87	20	CID	4	True	True	True	True
Inosine_C4	Carbon	271.087	50	280	0.06	-80	-30	20	2.87	20	CID	4	True	True	True	True
Inosine_C5	Carbon	272.09	50	280	0.06	-80	-30	20	2.87	20	CID	4	True	True	True	True
Inosine_C6	Carbon	273.094	50	280	0.06	-80	-30	20	2.87	20	CID	4	True	True	True	True
Inosine_C7	Carbon	274.097	50	280	0.06	-80	-30	20	2.87	20	CID	4	True	True	True	True
Inosine_C8	Carbon	275.101	50	280	0.06	-80	-30	20	2.87	20	CID	4	True	True	True	True
Inosine_C9	Carbon	276.104	50	280	0.06	-80	-30	20	2.87	20	CID	4	True	True	True	True
Inosine_C10	Carbon	277.107	50	280	0.06	-80	-30	20	2.87	20	CID	4	True	True	True	True
ATP	Carbon	505.988	70	600	0.1	-80	-30	20	7.1	40	CID	4	True	True	True	True
ATP_C1	Carbon	506.992	70	600	0.1	-80	-30	20	7.1	40	CID	4	True	True	True	True
ATP_C2	Carbon	507.995	70	600	0.1	-80	-30	20	7.1	40	CID	4	True	True	True	True
ATP_C3	Carbon	508.999	70	600	0.1	-80	-30	20	7.1	40	CID	4	True	True	True	True
ATP_C4	Carbon	510.002	70	600	0.1	-80	-30	20	7.1	40	CID	4	True	True	True	True
ATP_C5	Carbon	511.005	70	600	0.1	-80	-30	20	7.1	40	CID	4	True	True	True	True
ATP_C6	Carbon	512.009	70	600	0.1	-80	-30	20	7.1	40	CID	4	True	True	True	True
ATP_C7	Carbon	513.012	70	600	0.1	-80	-30	20	7.1	40	CID	4	True	True	True	True
ATP_C8	Carbon	514.016	70	600	0.1	-80	-30	20	7.1	40	CID	4	True	True	True	True
ATP_C9	Carbon	515.019	70	600	0.1	-80	-30	20	7.1	40	CID	4	True	True	True	True
ATP_C10	Carbon	516.022	70	600	0.1	-80	-30	20	7.1	40	CID	4	True	True	True	True
Adenosine	Carbon	266.089	50	280	0.06	-80	-30	20	1.72	20	CID	4	True	True	True	True
Adenosine_C1	Carbon	267.093	50	280	0.06	-80	-30	20	1.72	20	CID	4	True	True	True	True
Adenosine_C2	Carbon	268.096	50	280	0.06	-80	-30	20	1.72	20	CID	4	True	True	True	True
Adenosine_C3	Carbon	269.1	50	280	0.06	-80	-30	20	1.72	20	CID	4	True	True	True	True
Adenosine_C4	Carbon	270.103	50	280	0.06	-80	-30	20	1.72	20	CID	4	True	True	True	True
Adenosine_C5	Carbon	271.106	50	280	0.06	-80	-30	20	1.72	20	CID	4	True	True	True	True
Adenosine_C6	Carbon	272.11	50	280	0.06	-80	-30	20	1.72	20	CID	4	True	True	True	True
Adenosine_C7	Carbon	273.113	50	280	0.06	-80	-30	20	1.72	20	CID	4	True	True	True	True
Adenosine_C8	Carbon	274.117	50	280	0.06	-80	-30	20	1.72	20	CID	4	True	True	True	True
Adenosine_C9	Carbon	275.12	50	280	0.06	-80	-30	20	1.72	20	CID	4	True	True	True	True
Adenosine_C10	Carbon	276.123	50	280	0.06	-80	-30	20	1.72	20	CID	4	True	True	True	True
Glutamine	Carbon	145.062	40	155	0.03	-80	-30	20	5.01	20	CID	4	True	True	True	True
Glutamine_C1	Carbon	146.065	40	155	0.03	-80	-30	20	5.01	20	CID	4	True	True	True	True
Glutamine_C2	Carbon	147.069	40	155	0.03	-80	-30	20	5.01	20	CID	4	True	True	True	True
Glutamine_C3	Carbon	148.072	40	155	0.03	-80	-30	20	5.01	20	CID	4	True	True	True	True
Glutamine_C4	Carbon	149.075	40	155	0.03	-80	-30	20	5.01	20	CID	4	True	True	True	True
Glutamine_C5	Carbon	150.079	40	155	0.03	-80	-30	20	5.01	20	CID	4	True	True	True	True
a-Ketoglutarate	Carbon	145.014	50	155	0.06	-80	-30	20	3.88	25	CID	4	True	True	True	True
a-Ketoglutarate_C1	Carbon	146.018	50	155	0.06	-80	-30	20	3.88	25	CID	4	True	True	True	True
a-Ketoglutarate_C2	Carbon	147.021	50	155	0.06	-80	-30	20	3.88	25	CID	4	True	True	True	True
a-Ketoglutarate_C3	Carbon	148.024	50	155	0.06	-80	-30	20	3.88	25	CID	4	True	True	True	True
a-Ketoglutarate_C4	Carbon	149.028	50	155	0.06	-80	-30	20	3.88	25	CID	4	True	True	True	True
a-Ketoglutarate_C5	Carbon	150.031	50	155	0.06	-80	-30	20	3.88	25	CID	4	True	True	True	True
Citrate	Carbon	191.02	40	200	0.03	-80	-30	20	6.4	40	CID	4	True	True	True	True
Citrate_C1	Carbon	192.023	40	200	0.03	-80	-30	20	6.4	40	CID	4	True	True	True	True
Citrate_C2	Carbon	193.026	40	200	0.03	-80	-30	20	6.4	40	CID	4	True	True	True	True
Citrate_C3	Carbon	194.03	40	200	0.03	-80	-30	20	6.4	40	CID	4	True	True	True	True
Citrate_C4	Carbon	195.033	40	200	0.03	-80	-30	20	6.4	40	CID	4	True	True	True	True
Citrate_C5	Carbon	196.037	40	200	0.03	-80	-30	20	6.4	40	CID	4	True	True	True	True
Citrate_C6	Carbon	197.04	40	200	0.03	-80	-30	20	6.4	40	CID	4	True	True	True	True
Succinate	Carbon	117.019	40	125	0.06	-80	-30	20	3.13	25	CID	4	True	True	True	True
Succinate_C1	Carbon	118.023	40	125	0.06	-80	-30	20	3.13	25	CID	4	True	True	True	True
Succinate_C2	Carbon	119.026	40	125	0.06	-80	-30	20	3.13	25	CID	4	True	True	True	True
Succinate_C3	Carbon	120.029	40	125	0.06	-80	-30	20	3.13	25	CID	4	True	True	True	True
Succinate_C4	Carbon	121.033	40	125	0.06	-80	-30	20	3.13	25	CID	4	True	True	True	True
Fumarate	Carbon	115.004	20	125	0.06	-80	-30	20	4.3	25	CID	4	True	True	True	True
Fumarate_C1	Carbon	116.007	20	125	0.06	-80	-30	20	4.3	25	CID	4	True	True	True	True
Fumarate_C2	Carbon	117.01	20	125	0.06	-80	-30	20	4.3	25	CID	4	True	True	True	True
Fumarate_C3	Carbon	118.014	20	125	0.06	-80	-30	20	4.3	25	CID	4	True	True	True	True
Fumarate_C4	Carbon	119.017	20	125	0.06	-80	-30	20	4.3	25	CID	4	True	True	True	True
Malate	Carbon	133.014	40	140	0.07	-80	-30	20	4.2	25	CID	4	True	True	True	True
Malate_C1	Carbon	134.018	40	140	0.07	-80	-30	20	4.2	25	CID	4	True	True	True	True
Malate_C2	Carbon	135.021	40	140	0.07	-80	-30	20	4.2	25	CID	4	True	True	True	True
Malate_C3	Carbon	136.024	40	140	0.07	-80	-30	20	4.2	25	CID	4	True	True	True	True
Malate_C4	Carbon	137.028	40	140	0.07	-80	-30	20	4.2	25	CID	4	True	True	True	True
Pyruvate	Carbon	87.0087	40	95	0.06	-80	-30	20	1.85	35	CID	4	True	True	True	True
Pyruvate_C1	Carbon	88.0121	40	95	0.06	-80	-30	20	1.85	35	CID	4	True	True	True	True
Pyruvate_C2	Carbon	89.0155	40	95	0.06	-80	-30	20	1.85	35	CID	4	True	True	True	True
Pyruvate_C3	Carbon	90.0189	40	95	0.06	-80	-30	20	1.85	35	CID	4	True	True	True	True
Phosphoenolpyruvate	Carbon	166.975	50	175	0.03	-80	-30	20	5.4	25	CID	4	True	True	True	True
Phosphoenolpyruvate_C1	Carbon	167.978	50	175	0.03	-80	-30	20	5.4	25	CID	4	True	True	True	True
Phosphoenolpyruvate_C2	Carbon	168.982	50	175	0.03	-80	-30	20	5.4	25	CID	4	True	True	True	True
Phosphoenolpyruvate_C3	Carbon	169.985	50	175	0.03	-80	-30	20	5.4	25	CID	4	True	True	True	True
Lactate	Carbon	89.0244	40	95	0.06	-80	-30	20	2.92	35	CID	4	True	True	True	True
Lactate_C1	Carbon	90.0278	40	95	0.06	-80	-30	20	2.92	35	CID	4	True	True	True	True
Lactate_C2	Carbon	91.0312	40	95	0.06	-80	-30	20	2.92	35	CID	4	True	True	True	True
Lactate_C3	Carbon	92.0346	40	95	0.06	-80	-30	20	2.92	35	CID	4	True	True	True	True

## Sheet: Table S4
Table S4: Inclusion precursors covered in the 15N labeling MRMHR acquisition method
Compound ID	Group Name	Precursor Ion (Da)	TOF Start Mass (Da)	TOF Stop Mass (Da)	Accumulation Time (sec)	DP (V)	CE (V)	CE Spread (V)	Fragmentation mode	Retention Time(min)	Retention time tolerance(+/-sec)	Time Bins to Sum	Channel1	Channel2	Channel3	Channel4
Glutamate	Nitrogen	146.046	40	160	0.08	-80	-30	20	4.75	20	CID	4	True	True	True	True
Glutamate_N1	Nitrogen	147.043	40	160	0.08	-80	-30	20	4.75	20	CID	4	True	True	True	True
GABA	Nitrogen	102.056	40	110	0.1	-80	-30	20	5.7	20	CID	4	True	True	True	True
GABA_N1	Nitrogen	103.053	40	110	0.1	-80	-30	20	5.7	20	CID	4	True	True	True	True
Glycine	Nitrogen	74.0247	40	80	0.1	-80	-30	20	5.11	20	CID	4	True	True	True	True
Glycine_N1	Nitrogen	75.0217	40	80	0.1	-80	-30	20	5.11	20	CID	4	True	True	True	True
Cysteine	Nitrogen	120.012	40	125	0.1	-80	-30	20	4.06	20	CID	4	True	True	True	True
Cysteine_N1	Nitrogen	121.009	40	125	0.1	-80	-30	20	4.06	20	CID	4	True	True	True	True
Serine	Nitrogen	104.035	40	110	0.1	-80	-30	20	5.39	20	CID	4	True	True	True	True
Serine_N1	Nitrogen	105.032	40	110	0.1	-80	-30	20	5.39	20	CID	4	True	True	True	True
GSH	Nitrogen	306.077	50	320	0.08	-80	-30	20	4.56	20	CID	4	True	True	True	True
GSH_N1	Nitrogen	307.074	50	320	0.08	-80	-30	20	4.56	20	CID	4	True	True	True	True
GSH_N2	Nitrogen	308.071	50	320	0.08	-80	-30	20	4.56	20	CID	4	True	True	True	True
GSH_N3	Nitrogen	309.068	50	320	0.08	-80	-30	20	4.56	20	CID	4	True	True	True	True
Aspartate	Nitrogen	132.03	50	140	0.08	-80	-30	20	4.76	25	CID	4	True	True	True	True
Aspartate_N1	Nitrogen	133.027	50	140	0.08	-80	-30	20	4.76	25	CID	4	True	True	True	True
NAD	Nitrogen	662.102	80	700	0.08	-80	-30	20	5.1	30	CID	4	True	True	True	True
NAD_N1	Nitrogen	663.099	80	700	0.08	-80	-30	20	5.1	30	CID	4	True	True	True	True
NAD_N2	Nitrogen	664.096	80	700	0.08	-80	-30	20	5.1	30	CID	4	True	True	True	True
NAD_N3	Nitrogen	665.093	80	700	0.08	-80	-30	20	5.1	30	CID	4	True	True	True	True
NAD_N4	Nitrogen	666.09	80	700	0.08	-80	-30	20	5.1	30	CID	4	True	True	True	True
NAD_N5	Nitrogen	667.087	80	700	0.08	-80	-30	20	5.1	30	CID	4	True	True	True	True
NAD_N6	Nitrogen	668.084	80	700	0.08	-80	-30	20	5.1	30	CID	4	True	True	True	True
NAD_N7	Nitrogen	669.081	80	700	0.08	-80	-30	20	5.1	30	CID	4	True	True	True	True
UTP	Nitrogen	482.961	70	500	0.1	-80	-30	20	7.2	40	CID	4	True	True	True	True
UTP_N1	Nitrogen	483.958	70	500	0.1	-80	-30	20	7.2	40	CID	4	True	True	True	True
UTP_N2	Nitrogen	484.955	70	500	0.1	-80	-30	20	7.2	40	CID	4	True	True	True	True
Uridine	Nitrogen	243.062	50	260	0.1	-80	-30	20	2.02	20	CID	4	True	True	True	True
Uridine_N1	Nitrogen	244.059	50	260	0.1	-80	-30	20	2.02	20	CID	4	True	True	True	True
Uridine_N2	Nitrogen	245.056	50	260	0.1	-80	-30	20	2.02	20	CID	4	True	True	True	True
IMP	Nitrogen	347.04	70	370	0.1	-80	-30	20	4.65	30	CID	4	True	True	True	True
IMP_N1	Nitrogen	348.037	70	370	0.1	-80	-30	20	4.65	30	CID	4	True	True	True	True
IMP_N2	Nitrogen	349.034	70	370	0.1	-80	-30	20	4.65	30	CID	4	True	True	True	True
IMP_N3	Nitrogen	350.031	70	370	0.1	-80	-30	20	4.65	30	CID	4	True	True	True	True
IMP_N4	Nitrogen	351.028	70	370	0.1	-80	-30	20	4.65	30	CID	4	True	True	True	True
Inosine	Nitrogen	267.073	50	280	0.1	-80	-30	20	2.87	20	CID	4	True	True	True	True
Inosine_N1	Nitrogen	268.07	50	280	0.1	-80	-30	20	2.87	20	CID	4	True	True	True	True
Inosine_N2	Nitrogen	269.067	50	280	0.1	-80	-30	20	2.87	20	CID	4	True	True	True	True
Inosine_N3	Nitrogen	270.064	50	280	0.1	-80	-30	20	2.87	20	CID	4	True	True	True	True
Inosine_N4	Nitrogen	271.061	50	280	0.1	-80	-30	20	2.87	20	CID	4	True	True	True	True
ATP	Nitrogen	505.988	70	600	0.1	-80	-30	20	7.1	40	CID	4	True	True	True	True
ATP_N1	Nitrogen	506.985	70	600	0.1	-80	-30	20	7.1	40	CID	4	True	True	True	True
ATP_N2	Nitrogen	507.982	70	600	0.1	-80	-30	20	7.1	40	CID	4	True	True	True	True
ATP_N3	Nitrogen	508.979	70	600	0.1	-80	-30	20	7.1	40	CID	4	True	True	True	True
ATP_N4	Nitrogen	509.976	70	600	0.1	-80	-30	20	7.1	40	CID	4	True	True	True	True
ATP_N5	Nitrogen	510.973	70	600	0.1	-80	-30	20	7.1	40	CID	4	True	True	True	True
Adenosine	Nitrogen	266.089	50	280	0.1	-80	-30	20	1.72	20	CID	4	True	True	True	True
Adenosine_N1	Nitrogen	267.086	50	280	0.1	-80	-30	20	1.72	20	CID	4	True	True	True	True
Adenosine_N2	Nitrogen	268.083	50	280	0.1	-80	-30	20	1.72	20	CID	4	True	True	True	True
Adenosine_N3	Nitrogen	269.08	50	280	0.1	-80	-30	20	1.72	20	CID	4	True	True	True	True
Adenosine_N4	Nitrogen	270.077	50	280	0.1	-80	-30	20	1.72	20	CID	4	True	True	True	True
Adenosine_N5	Nitrogen	271.074	50	280	0.1	-80	-30	20	1.72	20	CID	4	True	True	True	True
Glutamine	Nitrogen	145.062	40	155	0.08	-80	-30	20	5.01	20	CID	4	True	True	True	True
Glutamine_N1	Nitrogen	146.059	40	155	0.08	-80	-30	20	5.01	20	CID	4	True	True	True	True
Glutamine_N2	Nitrogen	147.056	40	155	0.08	-80	-30	20	5.01	20	CID	4	True	True	True	True

## Sheet: Table S5
Table S5: Analysis of calibration curves by linear regression for targeted polar metabolites
Metabolite Name	Abbreviation	Monoisotopic peak quantification based on HILIC-Zeno MRMHR: MS1 TOF			Monoisotopic peak quantification based on HILIC-Zeno MRMHR: MS2 precursor ion
		Range (µg/mL)	linear regression equation y=ax+b	Correlation coefficient r2	Range (µg/mL)	linear regression equation y=ax+b	Correlation coefficient r2
L-Glutamic acid	GLU	0.5-20	y = 0.09408x - 0.00654	0.99933	0.1-20	y = 0.09423x - 0.00184	0.99231
gamma-Aminobutyric acid	GABA	0.5-20	y = 0.01376x - 0.00321	0.99703	0.5-20	y = 0.02498x - 0.00722	0.98887
Glycine	GLY	2.5-20	y = 0.06750x - 0.02796	0.9705	0.1-20	y = 0.06265x - 0.00114	0.99284
Cysteine	CYS	0.5-20	y = 1.62624x - 0.13405	0.98492	0.5-20	y = 0.04268x - 0.00511	0.98631
Serine	SER	0.5-20	y = 1.85033x - 0.21612	0.98419	0.1-20	y = 0.15519x - 0.00468	0.99099
Glutathione	GSH	0.5-20	y = 0.65298x - 0.17207	0.99633	0.1-20	y = 0.19961x - 0.01335	0.99042
Oxidized glutathione	GSSG	1.25-20	y = 0.13221x - 0.07497	0.9957
L-Aspartic acid	ASP	0.5-20	y = 0.06897x - 0.01162	0.99712	0.5-20	y = 0.08353x - 0.01169	0.98414
Glyceraldehyde 3-Phosphate	G3P	2.5-20	y = 0.13459x - 0.17471	0.99513	2.5-20	y = 0.05708x - 0.04520	0.97976
Quinolinic acid	QULN	0.5-10	y = 1.99410x - 0.56754	0.99322
Nicotinic acid adenine dinucleotide	DNAD	0.1-20	y= 0.11626x - 0.00329	0.99933
Nicotinamide adenine dinucleotide	NAD	0.1-20	y= 0.04911x + 0.00214	0.99783	0.1-20	y= 0.00661x - 0.00028	0.99223
Nicotinic acid	NAC	1.25-20	y= 0.49684x - 0.25695	0.99763
Niacinamide	NCAM	0.5-7.5	y= 0.03137x + 0.46290	0.97833
L-Tryptophan	TRP	0.1-15	y= 1.11278x - 0.02141	0.99691
L-Kynurenine	KYNR	1.25-20	y= 0.25099x + 0.14489	0.99216
D-Ribose 5-phosphate	R5P	1.25-20	y= 0.12687x + 0.05947	0.99589	0.5-20	y= 0.03181x + 0.00376	0.99025
Uridine 5'-monophosphate	UMP	1.25-20	y= 0.30577x + 0.14279	0.99239
Uridine 5'-diphosphate	UDP	1.25-15	y= 0.18212x - 0.10722	0.98244
Uridine triphosphate	UTP	0.5-20	y= 0.04053x - 0.00746	0.99715	0.5-20	y= 0.04263x - 0.00326	0.99768
Uridine	URI	1.25-20	y= 5.07060x + 2.06304	0.99363	1.25-20	y= 10.44443x + 4.55296	0.99138
L-Glutamine	GLN	2.5-20	y= 0.34789x - 0.45254	0.99163	1.25-20	y= 0.12971x - 0.07467	0.99017
Inosinic acid	IMP	0.5-20	y= 0.17864x + 0.04607	0.99741	0.5-20	y= 0.13977x + 0.03870	0.99557
Inosine	INS	0.5-20	y= 2.29697x + 0.53440	0.99643	0.5-20	y= 13.48598x + 3.15770	0.99449
Adenosine monophosphate	AMP	0.5-20	y= 0.21048x + 0.03594	0.99827
Adenosine diphosphate	ADP	1.25-20	y= 0.19175x - 0.11881	0.99179
Adenosine triphosphate	ATP	0.5-20	y= 0.07104x - 0.00830	0.99897	0.5-20	y= 0.07631x + 0.00275	0.99854
Adenosine	ADN	0.5-20	y= 0.53435x - 0.04505	0.9985	0.5-20	y= 0.77803x + 0.04799	0.99665
Guanosine monophosphate	GMP	0.5-20	y= 0.30406x + 0.02837	0.99734
Guanosine diphosphate	GDP	1.25-20	y= 0.09374x - 0.04450	0.98984
Guanosine triphosphate	GTP	1.25-20	y= 0.04653x - 0.01220	0.99715
Guanosine	GSN	1.25-20	y= 1.49311x + 0.92908	0.99487
Oxoglutaric acid	AKG	0.5-20	y= 0.37209x - 0.07267	0.9962	0.5-20	y= 0.07988x + 0.01483	0.99109
Citric acid	CIT	2.5-15	y= 0.0000112459x - 0.000020919	0.98846	2.5-15	y= 0.39052x - 0.68461	0.98252
Succinic acid	SUCC	0.5-20	y= 0.21359x - 0.01799	0.9994	0.1-20	y= 0.19293x + 0.00388	0.99613
Fumaric acid	FUM	0.5-15	y= 0.21057x - 0.01543	0.99374	0.5-15	y= 0.05153x + 0.00507	0.98513
L-Malic acid	MAL	0.5-15	y= 0.58386x - 0.21395	0.99215	0.5-15	y= 0.45951x - 0.16564	0.99381
Pyruvic acid	PYR	0.5-20	y= 0.12035x - 0.00952	0.99862	0.1-20	y= 0.14188x - 0.00227	0.995
Phosphoenolpyruvic acid	PEP	1.25-20	y= 0.06405x - 0.04292	0.98709	0.5-20	y= 0.01273x - 0.00236	0.9869
L-Lactic acid	LAC	0.5-20	y= 0.01475x + 0.00845	0.99526	0.5-20	y= 0.01674x + 0.00646	0.99327

## Sheet: Table S6
Table S6. Reproducibility evaluation of 13C mass isotopologue distribution for one sample set with no dilution (n = 3), twofold dilution (n = 3), and threefold dilution (n = 3) measured by HILIC-Zeno MRMHR method
Isotopologue	DF_1x (n=3)	DF_2x (n=3)	DF_3x (n=3)	Mean ± SD	Inter CV %
	protein content: 38.0ug	protein content: 19.0ug	protein content: 12.7ug
GLU_C5H9NO4_M0	0.25 ± 0.016	0.26 ± 0.019	0.29 ± 0.035	0.27 ± 0.030	11.2
GLU_C5H9NO4_M1	0.03 ± 0.003	0.03 ± 0.003	0.03 ± 0.001	0.03 ± 0.003	9.5
GLU_C5H9NO4_M2	0.18 ± 0.016	0.18 ± 0.024	0.20 ± 0.009	0.19 ± 0.018	9.5
GLU_C5H9NO4_M3	0.12 ± 0.004	0.12 ± 0.010	0.11 ± 0.033	0.12 ± 0.018	15.4
GLU_C5H9NO4_M4	0.21 ± 0.012	0.20 ± 0.016	0.19 ± 0.021	0.20 ± 0.017	8.6
GLU_C5H9NO4_M5	0.21 ± 0.004	0.21 ± 0.016	0.18 ± 0.025	0.20 ± 0.023	11.4
aKG_C5H6O5_M0	0.20 ± 0.010	0.18 ± 0.019	0.16 ± 0.015	0.18 ± 0.021	11.6
aKG_C5H6O5_M1	0.05 ± 0.007	0.06 ± 0.004	0.06 ± 0.001	0.06 ± 0.009	15.4
aKG_C5H6O5_M2	0.28 ± 0.017	0.30 ± 0.034	0.32 ± 0.011	0.30 ± 0.027	8.8
aKG_C5H6O5_M3	0.11 ± 0.013	0.11 ± 0.010	0.10 ± 0.019	0.11 ± 0.013	11.7
aKG_C5H6O5_M4	0.19 ± 0.022	0.18 ± 0.018	0.18 ± 0.010	0.18 ± 0.017	9.4
aKG_C5H6O5_M5	0.17 ± 0.002	0.16 ± 0.019	0.17 ± 0.005	0.17 ± 0.011	6.7
GSH_C10H17N3O6S_M0	0.25 ± 0.016	0.24 ± 0.046	0.23 ± 0.03	0.24 ± 0.03	12.4
GSH_C10H17N3O6S_M1	0.06 ± 0.003	0.06 ± 0.009	0.07 ± 0.008	0.07 ± 0.007	10.9
GSH_C10H17N3O6S_M2	0.20 ± 0.021	0.19 ± 0.042	0.18 ± 0.039	0.19 ± 0.032	16.8
GSH_C10H17N3O6S_M3	0.09 ± 0.015	0.10 ± 0.011	0.10 ± 0.014	0.09 ± 0.012	12.3
GSH_C10H17N3O6S_M4	0.16 ± 0.016	0.14 ± 0.033	0.16 ± 0.016	0.15 ± 0.022	14.2
GSH_C10H17N3O6S_M5	0.12 ± 0.009	0.13 ± 0.026	0.13 ± 0.028	0.13 ± 0.020	16
GSH_C10H17N3O6S_M6	0.06 ± 0.005	0.07 ± 0.005	0.06 ± 0.004	0.06 ± 0.007	11.3
GSH_C10H17N3O6S_M7	0.04 ± 0.005	0.04 ± 0.008	0.05 ± 0.008	0.04 ± 0.009	21.2
GSH_C10H17N3O6S_M8	0.01 ± 0.001	0.01 ± 0.002	0.01 ± 0.002	0.01 ± 0.002	24.2
GSH_C10H17N3O6S_M9	0.01 ± 0.001	0.01 ± 0.003	0.01 ± 0.002	0.01 ± 0.002	15.6
GSH_C10H17N3O6S_M10	0 ± 0	0 ± 0	0 ± 0	0 ± 0	15.4
GLU_FragC4H9NO2_M0	0.27 ± 0.004	0.27 ± 0.019	0.27 ± 0.010	0.27 ± 0.011	4.1
GLU_FragC4H9NO2_M1	0.17 ± 0.007	0.17 ± 0.012	0.18 ± 0.004	0.17 ± 0.010	5.7
GLU_FragC4H9NO2_M2	0.12 ± 0.003	0.12 ± 0.005	0.12 ± 0.003	0.12 ± 0.003	2.8
GLU_FragC4H9NO2_M3	0.22 ± 0.008	0.22 ± 0.015	0.21 ± 0.002	0.22 ± 0.010	4.5
GLU_FragC4H9NO2_M4	0.22 ± 0.005	0.22 ± 0.010	0.22 ± 0.012	0.22 ± 0.009	4.3
aKG_FragC4H6O3_M0	0.26 ± 0.020	0.24 ± 0.021	0.23 ± 0.024	0.24 ± 0.022	8.9
aKG_FragC4H6O3_M1	0.14 ± 0.009	0.15 ± 0.020	0.15 ± 0.008	0.14 ± 0.012	8.2
aKG_FragC4H6O3_M2	0.13 ± 0.005	0.14 ± 0.013	0.13 ± 0.003	0.13 ± 0.008	5.6
aKG_FragC4H6O3_M3	0.23 ± 0.015	0.23 ± 0.006	0.23 ± 0.026	0.23 ± 0.015	6.8
aKG_FragC4H6O3_M4	0.24 ± 0.015	0.25 ± 0.009	0.25 ± 0.009	0.25 ± 0.011	4.4
GSH_FragC5H6NO3_M0	0.34 ± 0.008	0.34 ± 0.037	0.34 ± 0.012	0.34 ± 0.020	5.9
GSH_FragC5H6NO3_M1	0.06 ± 0.003	0.06 ± 0.002	0.05 ± 0.005	0.06 ± 0.003	6.1
GSH_FragC5H6NO3_M2	0.19 ± 0.010	0.18 ± 0.0106	0.19 ± 0.017	0.19 ± 0.013	7.1
GSH_FragC5H6NO3_M3	0.11 ± 0.012	0.12 ± 0.016	0.12 ± 0.005	0.11 ± 0.011	10.1
GSH_FragC5H6NO3_M4	0.16 ± 0.011	0.17 ± 0.010	0.15 ± 0.009	0.16 ± 0.011	6.6
GSH_FragC5H6NO3_M5	0.14 ± 0.006	0.14 ± 0.010	0.15 ± 0.012	0.14 ± 0.008	5.9

## Sheet: Table S7
Table S7. Determination of isotopomers distribution of 13C2-gluatamte according to the labeling pattern of specific fragments in MS2 spectrum
sample	metabolite	Frag_1 m+0 ratio	Frag_1 m+1 ratio	Frag_1 m+2 ratio	M+2_1,2-13C2-Glutamate ratio	M+2_3,4-13C2-Glutamate ratio	M+2 fraction	M+2_1,2-13C2-Glutamate fraction	M+2_3,4-13C2-Glutamate fraction
Control_C13_1	Glutamate	0	0.67	0.33	0.67	0.33	0.18	0.12	0.06
Control_C13_2	Glutamate	0	0.68	0.32	0.68	0.32	0.19	0.13	0.06
Control_C13_3	Glutamate	0	0.69	0.31	0.69	0.31	0.18	0.13	0.06
Control_C13_4	Glutamate	0	0.66	0.34	0.66	0.34	0.18	0.12	0.06
Control_C13_5	Glutamate	0	0.68	0.32	0.68	0.32	0.2	0.14	0.06
Rotenone_C13_1	Glutamate	0.01	0.79	0.21	0.79	0.21	0.17	0.14	0.04
Rotenone_C13_2	Glutamate	0.01	0.79	0.2	0.79	0.2	0.19	0.15	0.04
Rotenone_C13_3	Glutamate	0.01	0.78	0.21	0.78	0.21	0.21	0.16	0.04
Rotenone_C13_4	Glutamate	0.01	0.78	0.21	0.78	0.21	0.2	0.16	0.04
Rotenone_C13_5	Glutamate	0.01	0.79	0.2	0.79	0.2	0.17	0.13	0.03

## Sheet: Table S8
Table S8. Determination of isotopomers distribution of 13C2-glutathione according to the labeling pattern of specific fragments in MS2 spectrum
sample	metabolite	Frag_1 m+0 ratio	Frag_1 m+1 ratio	Frag_1 m+2 ratio	M+2_13C2-Gly ratio	M+2_13C1-Gly+13C1-Glu ratio	M+2_13C2-Glu ratio	M+2 fraction	M+2_13C2-Gly fraction	M+2_13C1-Gly+13C1-Glu fraction	M+2_13C2-Glu fraction
Control_C13_1	Glutathione	0.16	0	0.84	0.16	0	0.84	0.2	0.03	0	0.17
Control_C13_2	Glutathione	0.17	0	0.83	0.17	0	0.83	0.21	0.03	0	0.17
Control_C13_3	Glutathione	0.15	0	0.85	0.15	0	0.85	0.19	0.03	0	0.16
Control_C13_4	Glutathione	0.15	0	0.85	0.15	0	0.85	0.16	0.02	0	0.13
Control_C13_5	Glutathione	0.14	0	0.85	0.14	0	0.85	0.17	0.02	0	0.14
Rotenone_C13_1	Glutathione	0.61	0.01	0.39	0.61	0.01	0.39	0.04	0.03	0	0.02
Rotenone_C13_2	Glutathione	0.57	0.01	0.42	0.57	0.01	0.42	0.05	0.03	0	0.02
Rotenone_C13_3	Glutathione	0.53	0.01	0.47	0.53	0.01	0.47	0.04	0.02	0	0.02
Rotenone_C13_4	Glutathione	0.53	0.01	0.46	0.53	0.01	0.46	0.04	0.02	0	0.02
Rotenone_C13_5	Glutathione	0.55	0.01	0.44	0.55	0.01	0.44	0.05	0.02	0	0.02
